# Supplementary material for: Impact of the Empathic Understanding of People and Type D Personality as the Correlates of Social Skills of Primary Health Care Nurses: A Cross-Sectional Study
Source: Int J Environ Res Public Health. 2022 Dec 23;20(1):201. doi: 10.3390/ijerph20010201 (PMC9820031; doi:10.3390/ijerph20010201)
Supplement: Supplementary file 1 [file ijerph-20-00201-s001.zip]

Archive with 1 entries (1 files):
- ijerph-2049837-supplementary.pdf
